# Supplementary material for: Integration of clinical and proteomic risk factors enhances prognostic modelling of incident vascular complications in type 2 diabetes
Source: Cardiovasc Diabetol. 2026 Jan 20;25:46. doi: 10.1186/s12933-026-03083-6 (PMC12903690; doi:10.1186/s12933-026-03083-6)
Supplement: Supplementary file 1 — Supplementary Tables [file 12933_2026_3083_MOESM1_ESM.xlsx]

## Sheet: overview
Supplementary Tables
Table S1: Baseline characteristics of prevalent T2D patients in UKB at baseline (n= 21,139) by availability of full-panel proteomic data
Table S2. ICD-10 codes used to identify macrovascular and microvascular complications.
Table S3. Sample size requirements for prognostic model development depending on included parameters based on anticipated Cox-Snell R² and event incidence rates for macrovascular and microvascular outcomes.
Table S4. Baseline characteristics and incident vascular complication events among study participants (n = 1,220), stratified by ancestry subgroup.
Table S5. Variability of intermediate LASSO models across resampling during feature selection.
Table S6. Selection frequency of proteomic features conditioned on clinical variables in LASSO-Cox models for macrovascular and microvascular complications.
Table S7. Summary statistics of the selected prognostic proteins, including distribution characteristics and missing imputation rate.
Table S8. Effect sizes, variance inflation factors (VIF) and backward-selection status for protein biomarkers included in the final clinical + proteomics models predicting vascular complications, with further backward-selection status for sensitivity analysis.
Table S9. Prior biomarker designations from MarkerDB(2.0) for selected prognostic proteins.
Table S10. Bootstrapped predictive performance of clinical and clinical + proteomics models, including sensitivity analyses (≥30% selection threshold and backward selection), for predicting microvascular and macrovascular complications in individuals with type 2 diabetes of European ancestry.
Table S11. Ancestry-dependent performance gains from proteomics integration in European-trained prognosis models across UKB.

## Sheet: S1
Table S1. Baseline characteristics of prevalent T2D patients in UKB at baseline (n= 21,139) by availability of full-panel proteomic data (>2000 proteins measured).*
Number of proteins measured	<=2000	>2000	p
n	19100a	2039
Age at baseline measurement (year)	59.97 (6.89)	60.13 (7.03)	0.312
Age at T2D diagnosed (year)	57.11 (7.89)	57.28 (7.83)	0.334
T2D duration at baseline measurement (year)	3.37 (4.57)	3.35 (4.41)	0.853
Sex = Male (%)	11540 (62.0)	1256 (62.0)	0.997
HbA1c (mmol/mol)	56.09 (14.51)	55.97 (14.72)	0.721
Glucose (mmol/L)	8.01 (3.62)	7.94 (3.62)	0.427
Pulse rate (bpm)	74.54 (13.05)	74.66 (13.26)	0.698
SBP (mmHg)	141.82 (17.74)	141.48 (17.74)	0.419
DBP (mmHg)	81.70 (10.08)	81.67 (10.46)	0.899
BMI (kg/m^2)	31.81 (5.91)	31.97 (5.99)	0.264
Waist-to-hip ratio	0.95 (0.08)	0.95 (0.08)	0.999
Cholesterol (mmol/L)	4.61 (1.14)	4.54 (1.15)	0.01
HDL cholesterol (mmol/L)	1.18 (0.32)	1.16 (0.31)	0.029
LDL cholesterol (mmol/L)	2.79 (0.84)	2.74 (0.85)	0.024
Triglycerides (mmol/L)	2.26 (1.32)	2.26 (1.32)	0.946
Creatinine (umol/L)	76.41 (34.26)	75.94 (23.13)	0.551
eGFR(EKFC eGFRcr) (mL/min/1.73m^2)	0.57 (0.16)	0.56 (0.15)	0.238
eGFR(EKFC eGFRcys) (mL/min/1.73m^2)	78.08 (15.70)	77.36 (15.87)	0.057
Alanine aminotransferase (IU/L)	30.40 (18.56)	29.94 (18.88)	0.303
Albumin (g/L)	44.78 (2.92)	44.77 (2.93)	0.9
Follow-up time (year)	10.27 (2.03)	10.09 (2.30)	<0.001
Incident Macrovascular Complications Cases = 1 (%)	4246 (28.3)	452 (29.0)	0.573
Incident Microvascular Complications Cases = 1 (%)	6139 (35.9)	680 (37.7)	0.143
Dual Complications Cases = 1 (%)	2009 (12.4)	220 (12.8)	0.621
*Continuous variables are presented as mean(SD), categorical variables are presented as n (%). P-values for comparisons across ancestry subgroups were calculated using t-tests (for continuous variables) or chi-squared tests (for categorical variables)
a These included 18,678 participants without any proteins measured and 422 participants with only around 1400 proteins measured.

## Sheet: S2
Table S2. ICD-10 codes used to identify macrovascular and microvascular complications.
ICD10 in UKB	ICD10	Meaning	Complication Type	Organ_affected
I650	I650	I65.0 Occlusion and stenosis of vertebral artery	Macrovascular	Brain
I651	I651	I65.1 Occlusion and stenosis of basilar artery	Macrovascular	Brain
I652	I652	I65.2 Occlusion and stenosis of carotid artery	Macrovascular	Brain
I653	I653	I65.3 Occlusion and stenosis of multiple and bilateral precerebral arteries	Macrovascular	Brain
I658	I658	I65.8 Occlusion and stenosis of other precerebral artery	Macrovascular	Brain
I659	I659	I65.9 Occlusion and stenosis of unspecified precerebral artery	Macrovascular	Brain
I660	I660	I66.0 Occlusion and stenosis of middle cerebral artery	Macrovascular	Brain
I661	I661	I66.1 Occlusion and stenosis of anterior cerebral artery	Macrovascular	Brain
I662	I662	I66.2 Occlusion and stenosis of posterior cerebral artery	Macrovascular	Brain
I663	I663	I66.3 Occlusion and stenosis of cerebellar arteries	Macrovascular	Brain
I664	I664	I66.4 Occlusion and stenosis of multiple and bilateral cerebral arteries	Macrovascular	Brain
I668	I668	I66.8 Occlusion and stenosis of other cerebral artery	Macrovascular	Brain
I669	I669	I66.9 Occlusion and stenosis of unspecified cerebral artery	Macrovascular	Brain
I672	I672	I67.2 Cerebral atherosclerosis	Macrovascular	Brain
I678	I678	I67.8 Other specified cerebrovascular diseases	Macrovascular	Brain
I679	I679	I67.9 Cerebrovascular disease, unspecified	Macrovascular	Brain
I691	I691	I69.1 Sequelae of intracerebral haemorrhage	Macrovascular	Brain
I693	I69.3	Sequelae of cerebral infarction	Macrovascular	Brain
I600	I60.0	Subarachnoid haemorrhage from carotid siphon and bifurcation	Macrovascular	Brain
I601	I60.1	Subarachnoid haemorrhage from middle cerebral artery	Macrovascular	Brain
I602	I60.2	Subarachnoid haemorrhage from anterior communicating artery	Macrovascular	Brain
I603	I60.3	Subarachnoid haemorrhage from posterior communicating artery	Macrovascular	Brain
I604	I60.4	Subarachnoid haemorrhage from basilar artery	Macrovascular	Brain
I605	I60.5	Subarachnoid haemorrhage from vertebral artery	Macrovascular	Brain
I606	I60.6	Subarachnoid haemorrhage from other intracranial arteries	Macrovascular	Brain
I607	I60.7	Subarachnoid haemorrhage from intracranial artery, unspecified	Macrovascular	Brain
I608	I60.8	Other subarachnoid haemorrhage	Macrovascular	Brain
I609	I60.9	Subarachnoid haemorrhage, unspecified	Macrovascular	Brain
I610	I61.0	Intracerebral haemorrhage in hemisphere, subcortical	Macrovascular	Brain
I611	I61.1	Intracerebral haemorrhage in hemisphere, cortical	Macrovascular	Brain
I612	I61.2	Intracerebral haemorrhage in hemisphere, unspecified	Macrovascular	Brain
I613	I61.3	Intracerebral haemorrhage in brain stem	Macrovascular	Brain
I614	I61.4	Intracerebral haemorrhage in cerebellum	Macrovascular	Brain
I615	I61.5	Intracerebral haemorrhage, intraventricular	Macrovascular	Brain
I616	I61.6	Intracerebral haemorrhage, multiple localised	Macrovascular	Brain
I618	I61.8	Other intracerebral haemorrhage	Macrovascular	Brain
I619	I61.9	Intracerebral haemorrhage, unspecified	Macrovascular	Brain
I620	I62.0	Subdural haemorrhage (acute) (nontraumatic)	Macrovascular	Brain
I621	I62.1	Nontraumatic extradural haemorrhage	Macrovascular	Brain
I629	I62.9	Intracranial haemorrhage (nontraumatic), unspecified	Macrovascular	Brain
I630	I63.0	Cerebral infarction due to thrombosis of precerebral arteries	Macrovascular	Brain
I631	I63.1	Cerebral infarction due to embolism of precerebral arteries	Macrovascular	Brain
I632	I63.2	Cerebral infarction due to unspecified occlusion or stenosis of precerebral arteries	Macrovascular	Brain
I633	I63.3	Cerebral infarction due to thrombosis of cerebral arteries	Macrovascular	Brain
I634	I63.4	Cerebral infarction due to embolism of cerebral arteries	Macrovascular	Brain
I635	I63.5	Cerebral infarction due to unspecified occlusion or stenosis of cerebral arteries	Macrovascular	Brain
I636	I63.6	Cerebral infarction due to cerebral venous thrombosis, nonpyogenic	Macrovascular	Brain
I638	I63.8	Other cerebral infarction	Macrovascular	Brain
I639	I63.9	Cerebral infarction, unspecified	Macrovascular	Brain
I64	I64	Stroke, not specified as haemorrhage or infarction	Macrovascular	Brain
G450	G45.0	Vertebro-basilar artery syndrome	Macrovascular	Brain
G451	G45.1	Carotid artery syndrome (hemispheric)	Macrovascular	Brain
G452	G45.2	Multiple and bilateral precerebral artery syndromes	Macrovascular	Brain
G454	G45.4	Transient global amnesia	Macrovascular	Brain
G458	G45.8	Other transient cerebral ischaemic attacks and related syndromes	Macrovascular	Brain
G459	G45.9	Transient cerebral ischaemic attack, unspecified	Macrovascular	Brain
I694	I69.4	Sequelae of stroke, not specified as haemorrhage or infarction	Macrovascular	Brain
I698	I69.8	Sequelae of other and unspecified cerebrovascular diseases	Macrovascular	Brain
T822	T822	T82.2 Mechanical complication of coronary artery bypass and valve grafts	Macrovascular	Heart
T823	T823	T82.3 Mechanical complication of other vascular grafts	Macrovascular	Heart
I210	I21.0	Acute transmural myocardial infarction of anterior wall	Macrovascular	Heart
I211	I21.1	Acute transmural myocardial infarction of inferior wall	Macrovascular	Heart
I212	I21.2	Acute transmural myocardial infarction of other sites	Macrovascular	Heart
I213	I21.3	Acute transmural myocardial infarction of unspecified site	Macrovascular	Heart
I214	I21.4	Acute subendocardial myocardial infarction	Macrovascular	Heart
I219	I21.9	Acute myocardial infarction, unspecified	Macrovascular	Heart
I21X	I21.X	Presumed acute myocardial infarction (unconfirmed)	Macrovascular	Heart
I500	I50.0	Congestive heart failure	Macrovascular	Heart
I501	I50.1	Left ventricular failure	Macrovascular	Heart
I509	I50.9	Heart failure, unspecified	Macrovascular	Heart
I200	I20.0	Unstable angina	Macrovascular	Heart
I201	I20.1	Angina pectoris with documented spasm	Macrovascular	Heart
I208	I20.8	Other forms of angina pectoris	Macrovascular	Heart
I209	I20.9	Angina pectoris, unspecified	Macrovascular	Heart
I7000	I70.00	Atherosclerosis of aorta (without gangrene)	Macrovascular	Heart
I7001	I70.01	Atherosclerosis of aorta (with gangrene)	Macrovascular	Heart
I7080	I70.80	Atherosclerosis of other arteries (without gangrene)	Macrovascular	Heart
I7081	I70.81	Atherosclerosis of other arteries (with gangrene)	Macrovascular	Heart
I7090	I70.90	Generalized and unspecified atherosclerosis (without gangrene)	Macrovascular	Heart
I7091	I70.91	Generalized and unspecified atherosclerosis (with gangrene)	Macrovascular	Heart
I950	I95.0	Idiopathic hypotension	Macrovascular	Heart
I951	I95.1	Orthostatic hypotension	Macrovascular	Heart
I952	I95.2	Hypotension due to drugs	Macrovascular	Heart
I958	I95.8	Other hypotension	Macrovascular	Heart
I959	I95.9	Hypotension, unspecified	Macrovascular	Heart
I240	I24.0	Coronary thrombosis not resulting in myocardial infarction	Macrovascular	Heart
I241	I24.1	Dressler's syndrome	Macrovascular	Heart
I248	I24.8	Other forms of acute ischaemic heart disease	Macrovascular	Heart
I249	I24.9	Acute ischaemic heart disease, unspecified	Macrovascular	Heart
I250	I25.0	Atherosclerotic cardiovascular disease, so described	Macrovascular	Heart
I251	I25.1	Atherosclerotic heart disease	Macrovascular	Heart
I252	I25.2	Old myocardial infarction	Macrovascular	Heart
I255	I25.5	Ischaemic cardiomyopathy	Macrovascular	Heart
I256	I25.6	Silent myocardial ischaemia	Macrovascular	Heart
I258	I25.8	Other forms of chronic ischaemic heart disease	Macrovascular	Heart
I259	I25.9	Chronic ischaemic heart disease, unspecified	Macrovascular	Heart
I220	I22.0	Subsequent myocardial infarction of anterior wall	Macrovascular	Heart
I221	I22.1	Subsequent myocardial infarction of inferior wall	Macrovascular	Heart
I228	I22.8	Subsequent myocardial infarction of other sites	Macrovascular	Heart
I229	I22.9	Subsequent myocardial infarction of unspecified site	Macrovascular	Heart
I230	I23.0	Haemopericardium as current complication following AMI	Macrovascular	Heart
I231	I23.1	Atrial septal defect as current complication following AMI	Macrovascular	Heart
I232	I23.2	Ventricular septal defect as current complication following AMI	Macrovascular	Heart
I233	I23.3	Rupture of cardiac wall without haemopericardium	Macrovascular	Heart
I234	I23.4	Rupture of chordae tendineae	Macrovascular	Heart
I235	I23.5	Rupture of papillary muscle	Macrovascular	Heart
I236	I23.6	Thrombosis of atrium, auricular appendage and ventricle	Macrovascular	Heart
I238	I23.8	Other current complications following acute myocardial infarction	Macrovascular	Heart
I740	I74.0	Embolism and thrombosis of abdominal aorta	Macrovascular	Other-Abdomen
I741	I74.1	Embolism and thrombosis of other and unspecified parts of aorta	Macrovascular	Other-Abdomen
K550	K55.0	Acute vascular disorders of intestine	Macrovascular	Other-Gastrointestinal
K551	K55.1	Chronic vascular disorders of intestine	Macrovascular	Other-Gastrointestinal
K558	K55.8	Other vascular disorders of intestine	Macrovascular	Other-Gastrointestinal
K559	K55.9	Vascular disorder of intestine, unspecified	Macrovascular	Other-Gastrointestinal
E115	E115	E11.5 With peripheral circulatory complications	Macrovascular	Peripheral
E145	E145	E14.5 With peripheral circulatory complications	Macrovascular	Peripheral
I739	I73.9	Peripheral vascular disease, unspecified	Macrovascular	Peripheral
I7020	I70.20	Atherosclerosis of arteries of extremities (without gangrene)	Macrovascular	Peripheral
I7021	I70.21	Atherosclerosis of arteries of extremities (with gangrene)	Macrovascular	Peripheral
I742	I74.2	Embolism and thrombosis of arteries of the upper extremities	Macrovascular	Peripheral
I743	I74.3	Embolism and thrombosis of arteries of the lower extremities	Macrovascular	Peripheral
I744	I74.4	Embolism and thrombosis of arteries of extremities, unspecified	Macrovascular	Peripheral
I745	I74.5	Embolism and thrombosis of iliac artery	Macrovascular	Peripheral
I748	I74.8	Embolism and thrombosis of other arteries	Macrovascular	Peripheral
I749	I74.9	Embolism and thrombosis of unspecified artery	Macrovascular	Peripheral
E113	E11.3	Type 2 diabetes with ophthalmic complications	Microvascular	Eyes
E143	E14.3	Unspecified diabetes with ophthalmic complications	Microvascular	Eyes
H280	H28.0	Diabetic cataract	Microvascular	Eyes
H360	H36.0	Diabetic retinopathy	Microvascular	Eyes
H340	H34.0	Transient retinal artery occlusion	Microvascular	Eyes
H341	H34.1	Central retinal artery occlusion	Microvascular	Eyes
H342	H34.2	Other retinal artery occlusions	Microvascular	Eyes
H334	H33.4	Traction detachment of retina	Microvascular	Eyes
H450	H45.0	Vitreous hemorrhage in diseases classified elsewhere	Microvascular	Eyes
H540	H54.0	Blindness, both eyes	Microvascular	Eyes
H541	H54.1	Blindness, one eye, low vision, other eye	Microvascular	Eyes
H544	H54.4	Blindness, one eye	Microvascular	Eyes
H268	H26.8	Other specified cataract	Microvascular	Eyes
H269	H26.9	Cataract, unspecified	Microvascular	Eyes
H430	H43.0	Vitreous prolapse	Microvascular	Eyes
H431	H43.1	Vitreous hemorrhage	Microvascular	Eyes
H438	H43.8	Other disorders of vitreous body	Microvascular	Eyes
H439	H43.9	Disorder of vitreous body, unspecified	Microvascular	Eyes
H330	H33.0	Retinal detachment with retinal break	Microvascular	Eyes
H335	H33.5	Other retinal detachments	Microvascular	Eyes
G453	G45.3	Amaurosis fugax	Microvascular	Eyes
E112	E11.2	Type 2 diabetes with renal complications	Microvascular	Kidneys
E142	E14.2	Unspecified diabetes with renal complications	Microvascular	Kidneys
N180	N18.0	End-stage renal disease	Microvascular	Kidneys
N181	N18.1	Chronic kidney disease, stage 1	Microvascular	Kidneys
N182	N18.2	Chronic kidney disease, stage 2	Microvascular	Kidneys
N183	N18.3	Chronic kidney disease, stage 3	Microvascular	Kidneys
N184	N18.4	Chronic kidney disease, stage 4	Microvascular	Kidneys
N185	N18.5	Chronic kidney disease, stage 5	Microvascular	Kidneys
N188	N18.8	Other chronic renal failure	Microvascular	Kidneys
N189	N18.9	Chronic renal failure, unspecified	Microvascular	Kidneys
N19	N19	Unspecified renal failure	Microvascular	Kidneys
Z490	Z49.0	Preparatory care for dialysis	Microvascular	Kidneys
Z491	Z49.1	Extracorporeal dialysis	Microvascular	Kidneys
Z492	Z49.2	Other dialysis	Microvascular	Kidneys
Z992	Z99.2	Dependence on renal dialysis	Microvascular	Kidneys
I120	I12.0	Hypertensive renal disease with renal failure	Microvascular	Kidneys
N083	N08.3	Glomerular disorders in diabetes mellitus	Microvascular	Kidneys
N060	N06.0	Minor glomerular abnormality	Microvascular	Kidneys
N061	N06.1	Focal and segmental glomerular lesions	Microvascular	Kidneys
N062	N06.2	Diffuse membranous glomerulonephritis	Microvascular	Kidneys
N063	N06.3	Diffuse mesangial proliferative glomerulonephritis	Microvascular	Kidneys
N064	N06.4	Diffuse endocapillary proliferative glomerulonephritis	Microvascular	Kidneys
N065	N06.5	Diffuse mesangiocapillary glomerulonephritis	Microvascular	Kidneys
N066	N06.6	Dense deposit disease	Microvascular	Kidneys
N067	N06.7	Diffuse crescentic glomerulonephritis	Microvascular	Kidneys
N068	N06.8	Other	Microvascular	Kidneys
N069	N06.9	Unspecified	Microvascular	Kidneys
N170	N17.0	Acute renal failure with tubular necrosis	Microvascular	Kidneys
N171	N17.1	Acute renal failure with acute cortical necrosis	Microvascular	Kidneys
N172	N17.2	Acute renal failure with medullary necrosis	Microvascular	Kidneys
N178	N17.8	Other acute renal failure	Microvascular	Kidneys
N179	N17.9	Acute renal failure, unspecified	Microvascular	Kidneys
N280	N28.0	Ischaemia and infarction of kidney	Microvascular	Kidneys
K740	K74.0	Hepatic fibrosis	Microvascular	Liver
K741	K74.1	Hepatic sclerosis	Microvascular	Liver
K742	K74.2	Hepatic fibrosis with hepatic sclerosis	Microvascular	Liver
K746	K74.6	Other and unspecified cirrhosis of liver	Microvascular	Liver
K758	K75.8	Other specified inflammatory liver diseases (NASH)	Microvascular	Liver
K760	K76.0	Fatty (change of) liver, not elsewhere classified (MASLD)	Microvascular	Liver
k767	k76.7	Hepatorenal syndrome	Microvascular	Liver
E114	E11.4	Type 2 diabetes with neurological complications	Microvascular	Nerves
E144	E14.4	Unspecified diabetes with neurological complications	Microvascular	Nerves
G590	G59.0	Diabetic mononeuropathy	Microvascular	Nerves
G629	G62.9	Polyneuropathy, unspecified	Microvascular	Nerves
G632	G63.2	Diabetic polyneuropathy	Microvascular	Nerves
G990	G99.0	Autonomic neuropathy in endocrine and metabolic diseases	Microvascular	Nerves

## Sheet: S3
Table S3. Sample size requirements for prognostic model development depending on included parameters based on anticipated Cox-Snell R² and event incidence rates for macrovascular and microvascular outcomes.*
Outcome Type	Event Rate	Anticipated Harrel's C	R²₍adj₎	No. Parameters (p)	Required Events (N_events)	Required Total Sample (N_total)
Macrovascular	0.261	0.75	0.107	10	69	254
				20	138	507
				30	207	761
				40	276	1014
				50	344	1267
				60	413	1521
Microvascular	0.322	0.7	0.085	10	117	349
				20	234	697
				30	351	1046
				40	467	1394
				50	584	1743
				60	701	2091
* based on shrinkage rate of 0.8

## Sheet: S4
Table S4. Baseline characteristics and incident vascular complication events among study participants (n = 1,200), stratified by ancestry subgroup.
	European_baseline	European_genetic_outliers	Asian	African	Mixed	Other	p
n	917	116	80	54	8	25
Age at baseline measurement (year)	60.44 (6.55)	59.43 (6.64)	55.75 (8.34)	54.63 (8.52)	60.50 (8.32)	54.76 (7.37)	<0.001
Age at T2D diagnosed (year)	58.29 (7.26)	56.77 (7.04)	54.27 (8.02)	52.87 (8.41)	59.61 (8.25)	53.36 (7.93)	<0.001
T2D duration at baseline measurement (year)	2.66 (3.83)	3.17 (3.78)	1.93 (3.19)	2.29 (3.94)	1.51 (3.70)	1.84 (2.49)	0.194
Sex = Male (%)	569 (62.1)	73 (64.6)	50 (63.3)	21 (38.9)	2 (25.0)	15 (60.0)	0.005
HbA1c (mmol/mol)	55.13 (14.15)	54.74 (13.08)	57.16 (14.37)	59.51 (18.60)	59.34 (9.62)	63.95 (24.06)	0.017
Glucose (mmol/L)	7.99 (3.42)	7.83 (3.45)	8.04 (3.65)	7.35 (3.72)	8.27 (3.47)	9.82 (5.97)	0.199
Pulse rate (bpm)	76.14 (13.43)	74.87 (12.77)	76.45 (12.28)	73.73 (10.39)	73.92 (5.48)	80.37 (11.15)	0.342
SBP (mmHg)	144.19 (17.09)	142.62 (15.34)	139.41 (15.83)	141.38 (19.00)	150.62 (26.95)	139.98 (17.54)	0.084
DBP (mmHg)	83.82 (10.15)	84.35 (8.89)	82.91 (8.84)	85.99 (10.37)	87.31 (17.35)	86.62 (9.53)	0.295
BMI (kg/m^2)	32.30 (5.79)	32.05 (5.82)	28.35 (5.28)	33.37 (7.59)	33.03 (6.17)	31.27 (4.42)	<0.001
Waist-to-hip ratio	0.95 (0.08)	0.96 (0.07)	0.94 (0.07)	0.91 (0.07)	0.92 (0.10)	0.96 (0.07)	0.001
Cholesterol (mmol/L)	4.72 (1.21)	4.60 (1.05)	4.72 (1.20)	4.71 (1.25)	4.51 (1.01)	4.91 (1.53)	0.873
HDL cholesterol (mmol/L)	1.17 (0.29)	1.16 (0.23)	1.13 (0.26)	1.25 (0.27)	1.06 (0.26)	1.07 (0.25)	0.102
LDL cholesterol (mmol/L)	2.87 (0.91)	2.80 (0.82)	2.87 (0.90)	2.89 (0.99)	2.73 (0.67)	3.08 (1.18)	0.836
Triglycerides (mmol/L)	2.38 (1.33)	2.34 (1.19)	2.37 (1.39)	1.44 (0.95)	2.19 (1.19)	2.56 (1.35)	<0.001
Creatinine (umol/L)	73.05 (17.22)	69.70 (15.41)	67.43 (15.18)	72.92 (18.02)	63.73 (12.04)	75.04 (24.27)	0.027
eGFR(EKFC eGFRcr) (mL/min/1.73m^2)	0.57 (0.14)	0.61 (0.13)	0.66 (0.18)	0.58 (0.16)	0.59 (0.19)	0.61 (0.19)	<0.001
eGFR(EKFC eGFRcys) (mL/min/1.73m^2)	79.10 (13.21)	82.79 (11.75)	83.29 (13.95)	87.02 (14.94)	79.27 (8.14)	86.37 (16.80)	<0.001
Alanine aminotransferase (IU/L)	32.51 (20.62)	31.82 (16.69)	27.06 (12.00)	23.04 (11.49)	31.81 (16.41)	35.20 (23.26)	0.005
Albumin (g/L)	45.08 (2.83)	45.49 (2.89)	45.27 (2.60)	43.98 (3.06)	44.39 (3.24)	44.46 (2.64)	0.071
Follow-up time (year)	10.41 (1.89)	10.74 (1.51)	10.12 (1.92)	10.66 (0.80)	9.35 (3.54)	10.80 (0.91)	0.064
Incident Macrovascular Complications Cases = 1 (%)	241 (26.3)	22 (19.0)	26 (32.5)	12 (22.2)	1 (12.5)	7 (28.0)	0.308
Incident Microvascular Complications Cases = 1 (%)	297 (32.4)	27 (23.3)	28 (35.0)	21 (38.9)	2 (25.0)	11 (44.0)	0.191
Dual Complications Cases = 1 (%)	126 (13.7)	9 (7.8)	13 (16.2)	7 (13.0)	0 (0.0)	5 (20.0)	0.302
*Continuous variables are presented as mean(SD), categorical variables are presented as n (%). P-values for comparisons across ancestry subgroups were calculated using t-tests (for continuous variables) or chi-squared tests (for categorical variables)

## Sheet: S5
Table S5. Variability of intermediate LASSO models across resampling during feature selection.*
Quantity	Summary	Macro	Micro
No. of Selected features	Min–Max	17–71	17–52
	Mean	43.3	24
	IQR (25th–75th)	36–53	17–29
Harrell_C_Index	Mean (95% CI)	0.635 (0.628–0.643)	0.634 (0.628–0.640)
	10th–90th percentile	0.588–0.688	0.595–0.668
	Min–Max	0.510–0.715	0.561–0.723
Uno_C_Index	Mean (95% CI)	0.652 (0.641–0.663)	0.635 (0.628–0.643)
	10th–90th percentile	0.584–0.716	0.590–0.683
	Min–Max	0.523–0.826	0.547–0.744
Uno_Integrated_C_Index	Mean (95% CI)	0.687 (0.676–0.698)	0.644 (0.634–0.655)
	10th–90th percentile	0.624–0.753	0.576–0.706
	Min–Max	0.514–0.835	0.507–0.797
Integrated_Brier_Score	Mean (95% CI)	0.094 (0.092–0.096)	0.100 (0.098–0.101)
	10th–90th percentile	0.084–0.106	0.090–0.111
	Min–Max	0.079–0.114	0.083–0.122
Integrated_Brier_SE	Mean (95% CI)	0.018 (0.017–0.020)	0.017 (0.016–0.018)
	10th–90th percentile	0.015–0.028	0.014–0.024
	Min–Max	0.014–0.044	0.012–0.036
* Intermediate models are penalized Cox (LASSO) learners fitted in each 80/20 train-test subresampling iteration (n = 100). All performance metrics were evaluated on the held-out outer 20% test fold of each iteration. These models were used exclusively as base learners to assess feature-selection stability and to derive aggregated feature-selection frequencies; they do not constitute the final pr…

## Sheet: S6
Table S6. Selection frequency of proteomic features conditioned on clinical variables in LASSO-Cox models for macrovascular and microvascular complications. *
Protein	Macrovascular_Selection_Count	Macrovascular_Selection_Frequency	Microvascular_Selection_Count	Microvascular_Selection_Frequency	Total_Selection_Count	Total_Selection_Frequency
NTproBNP	94	0.94	1	0.01	95	0.475
CEND1	87	0.87	0	0	87	0.435
CXCL17	87	0.87	0	0	87	0.435
KLK4	80	0.8	0	0	80	0.4
APOD	77	0.77	1	0.01	78	0.39
GZMB	76	0.76	6	0.06	82	0.41
IGDCC4	74	0.74	0	0	74	0.37
CHGA	73	0.73	1	0.01	74	0.37
UMOD	68	0.68	1	0.01	69	0.345
ADAM12	66	0.66	0	0	66	0.33
PTPRF	64	0.64	0	0	64	0.32
CPA4	62	0.62	0	0	62	0.31
LRRC37A2	61	0.61	0	0	61	0.305
ART3	59	0.59	0	0	59	0.295
IL7R	54	0.54	2	0.02	56	0.28
EDIL3	53	0.53	0	0	53	0.265
GAST	51	0.51	2	0.02	53	0.265
GASK1A	48	0.48	0	0	48	0.24
ICOSLG	47	0.47	1	0.01	48	0.24
HSD17B14	45	0.45	1	0.01	46	0.23
CTSC	43	0.43	0	0	43	0.215
IL15	33	0.33	42	0.42	75	0.375
FCRL1	30	0.3	0	0	30	0.15
ARL2BP	29	0.29	0	0	29	0.145
SH3BP1	26	0.26	0	0	26	0.13
SEPTIN8	25	0.25	4	0.04	29	0.145
CEACAM5	23	0.23	0	0	23	0.115
CLSTN1	22	0.22	0	0	22	0.11
KITLG	22	0.22	0	0	22	0.11
CTSF	21	0.21	0	0	21	0.105
GP2	21	0.21	0	0	21	0.105
NOMO1	21	0.21	0	0	21	0.105
PCSK9	21	0.21	0	0	21	0.105
PDGFC	21	0.21	0	0	21	0.105
STAB2	21	0.21	0	0	21	0.105
CEACAM16	20	0.2	0	0	20	0.1
WFIKKN1	20	0.2	0	0	20	0.1
IFNAR1	19	0.19	0	0	19	0.095
KLK12	18	0.18	15	0.15	33	0.165
BOC	18	0.18	0	0	18	0.09
FABP9	18	0.18	0	0	18	0.09
FCN2	18	0.18	0	0	18	0.09
LGALS3	18	0.18	0	0	18	0.09
ENPP2	17	0.17	0	0	17	0.085
FASLG	17	0.17	0	0	17	0.085
GZMA	16	0.16	0	0	16	0.08
NPL	16	0.16	0	0	16	0.08
TNFRSF10B	16	0.16	0	0	16	0.08
MMP3	14	0.14	3	0.03	17	0.085
SEPTIN3	13	0.13	0	0	13	0.065
CD38	12	0.12	0	0	12	0.06
CD72	12	0.12	0	0	12	0.06
ECI2	12	0.12	0	0	12	0.06
F9	12	0.12	0	0	12	0.06
NINJ1	12	0.12	0	0	12	0.06
DYNLT1	11	0.11	0	0	11	0.055
ITGAM	11	0.11	0	0	11	0.055
MDGA1	11	0.11	0	0	11	0.055
SFTPD	11	0.11	0	0	11	0.055
GC	10	0.1	0	0	10	0.05
LYVE1	10	0.1	0	0	10	0.05
NCAM1	10	0.1	0	0	10	0.05
PRSS8	10	0.1	0	0	10	0.05
RGMA	10	0.1	0	0	10	0.05
TFF1	9	0.09	2	0.02	11	0.055
KIR2DL2	9	0.09	0	0	9	0.045
TANK	9	0.09	0	0	9	0.045
CNTN1	8	0.08	1	0.01	9	0.045
IDO1	8	0.08	1	0.01	9	0.045
ALDH3A1	8	0.08	0	0	8	0.04
AMFR	8	0.08	0	0	8	0.04
CHIT1	8	0.08	0	0	8	0.04
ENDOU	8	0.08	0	0	8	0.04
GIP	8	0.08	0	0	8	0.04
TNFRSF11B	8	0.08	0	0	8	0.04
BPIFA2	7	0.07	0	0	7	0.035
ITGAV	7	0.07	0	0	7	0.035
MFAP3	7	0.07	0	0	7	0.035
SLC51B	7	0.07	0	0	7	0.035
ST3GAL1	7	0.07	0	0	7	0.035
GSN	6	0.06	1	0.01	7	0.035
ANXA2	6	0.06	0	0	6	0.03
BTC	6	0.06	0	0	6	0.03
CD7	6	0.06	0	0	6	0.03
DSG4	6	0.06	0	0	6	0.03
ENPP7	6	0.06	0	0	6	0.03
FABP5	6	0.06	0	0	6	0.03
PDCD1LG2	6	0.06	0	0	6	0.03
TMPRSS11D	6	0.06	0	0	6	0.03
TNFSF10	6	0.06	0	0	6	0.03
IL22RA1	5	0.05	2	0.02	7	0.035
CLEC1A	5	0.05	0	0	5	0.025
CXCL10	5	0.05	0	0	5	0.025
ENPP5	5	0.05	0	0	5	0.025
FCRL6	5	0.05	0	0	5	0.025
FUS	5	0.05	0	0	5	0.025
IGF1R	5	0.05	0	0	5	0.025
KLK7	5	0.05	0	0	5	0.025
NCAM2	5	0.05	0	0	5	0.025
HMOX1	4	0.04	4	0.04	8	0.04
GPA33	4	0.04	2	0.02	6	0.03
C1QTNF9	4	0.04	1	0.01	5	0.025
ROBO4	4	0.04	1	0.01	5	0.025
CCL11	4	0.04	0	0	4	0.02
CLEC3B	4	0.04	0	0	4	0.02
CSTB	4	0.04	0	0	4	0.02
DKK3	4	0.04	0	0	4	0.02
FGL1	4	0.04	0	0	4	0.02
MMP12	4	0.04	0	0	4	0.02
MYOC	4	0.04	0	0	4	0.02
PTPRN2	4	0.04	0	0	4	0.02
RUVBL1	4	0.04	0	0	4	0.02
SOST	4	0.04	0	0	4	0.02
TIMD4	4	0.04	0	0	4	0.02
FN1	3	0.03	4	0.04	7	0.035
ZNRF4	3	0.03	1	0.01	4	0.02
ARHGEF5	3	0.03	0	0	3	0.015
ARL13B	3	0.03	0	0	3	0.015
ASGR2	3	0.03	0	0	3	0.015
CCDC50	3	0.03	0	0	3	0.015
CDC27	3	0.03	0	0	3	0.015
CHRDL2	3	0.03	0	0	3	0.015
CNTN5	3	0.03	0	0	3	0.015
CSF2RA	3	0.03	0	0	3	0.015
DKKL1	3	0.03	0	0	3	0.015
F3	3	0.03	0	0	3	0.015
GAL	3	0.03	0	0	3	0.015
HAVCR2	3	0.03	0	0	3	0.015
HEPH	3	0.03	0	0	3	0.015
INHBC	3	0.03	0	0	3	0.015
LACRT	3	0.03	0	0	3	0.015
NOTCH2	3	0.03	0	0	3	0.015
PTN	3	0.03	0	0	3	0.015
PTPRM	3	0.03	0	0	3	0.015
RTN4R	3	0.03	0	0	3	0.015
SFRP1	3	0.03	0	0	3	0.015
SLITRK2	3	0.03	0	0	3	0.015
HAVCR1	2	0.02	35	0.35	37	0.185
KIT	2	0.02	6	0.06	8	0.04
CBLN4	2	0.02	5	0.05	7	0.035
CKMT1A_CKMT1B	2	0.02	3	0.03	5	0.025
IGF2R	2	0.02	2	0.02	4	0.02
ADAMTS16	2	0.02	1	0.01	3	0.015
ABCA2	2	0.02	0	0	2	0.01
ADGRE1	2	0.02	0	0	2	0.01
ADGRG2	2	0.02	0	0	2	0.01
APOH	2	0.02	0	0	2	0.01
BMP4	2	0.02	0	0	2	0.01
CD160	2	0.02	0	0	2	0.01
CD300LF	2	0.02	0	0	2	0.01
CD58	2	0.02	0	0	2	0.01
CD70	2	0.02	0	0	2	0.01
CFHR2	2	0.02	0	0	2	0.01
CLGN	2	0.02	0	0	2	0.01
CRYGD	2	0.02	0	0	2	0.01
CSRP3	2	0.02	0	0	2	0.01
DPEP2	2	0.02	0	0	2	0.01
EPHA4	2	0.02	0	0	2	0.01
F13B	2	0.02	0	0	2	0.01
FCAMR	2	0.02	0	0	2	0.01
FCRL2	2	0.02	0	0	2	0.01
GKN1	2	0.02	0	0	2	0.01
HHEX	2	0.02	0	0	2	0.01
IL18RAP	2	0.02	0	0	2	0.01
KIR2DL3	2	0.02	0	0	2	0.01
LETM1	2	0.02	0	0	2	0.01
MEGF10	2	0.02	0	0	2	0.01
MICB_MICA	2	0.02	0	0	2	0.01
MYBPC2	2	0.02	0	0	2	0.01
NID2	2	0.02	0	0	2	0.01
PCDH1	2	0.02	0	0	2	0.01
SIGLEC8	2	0.02	0	0	2	0.01
SORCS2	2	0.02	0	0	2	0.01
TMEM132A	2	0.02	0	0	2	0.01
UXS1	2	0.02	0	0	2	0.01
TNFSF11	1	0.01	26	0.26	27	0.135
NTF4	1	0.01	2	0.02	3	0.015
LTBP2	1	0.01	1	0.01	2	0.01
ADGRE5	1	0.01	0	0	1	0.005
AGER	1	0.01	0	0	1	0.005
ANG	1	0.01	0	0	1	0.005
APOE	1	0.01	0	0	1	0.005
BCHE	1	0.01	0	0	1	0.005
BTD	1	0.01	0	0	1	0.005
CCER2	1	0.01	0	0	1	0.005
CCL19	1	0.01	0	0	1	0.005
CCL24	1	0.01	0	0	1	0.005
CD276	1	0.01	0	0	1	0.005
CHI3L1	1	0.01	0	0	1	0.005
CNTN2	1	0.01	0	0	1	0.005
CNTN3	1	0.01	0	0	1	0.005
CPPED1	1	0.01	0	0	1	0.005
CPXM2	1	0.01	0	0	1	0.005
CRYM	1	0.01	0	0	1	0.005
CST6	1	0.01	0	0	1	0.005
CTSO	1	0.01	0	0	1	0.005
CXCL16	1	0.01	0	0	1	0.005
DSG3	1	0.01	0	0	1	0.005
ECM1	1	0.01	0	0	1	0.005
EDA2R	1	0.01	0	0	1	0.005
EDAR	1	0.01	0	0	1	0.005
EDDM3B	1	0.01	0	0	1	0.005
ENO3	1	0.01	0	0	1	0.005
ERVV_1	1	0.01	0	0	1	0.005
FAM20A	1	0.01	0	0	1	0.005
GCG	1	0.01	0	0	1	0.005
GHR	1	0.01	0	0	1	0.005
GPNMB	1	0.01	0	0	1	0.005
HLA_A	1	0.01	0	0	1	0.005
IGFBP1	1	0.01	0	0	1	0.005
IL17D	1	0.01	0	0	1	0.005
IL1RAP	1	0.01	0	0	1	0.005
IL5RA	1	0.01	0	0	1	0.005
ISLR2	1	0.01	0	0	1	0.005
ITM2A	1	0.01	0	0	1	0.005
KLRB1	1	0.01	0	0	1	0.005
LAMA4	1	0.01	0	0	1	0.005
LILRA3	1	0.01	0	0	1	0.005
LILRB1	1	0.01	0	0	1	0.005
LRRN1	1	0.01	0	0	1	0.005
LTA	1	0.01	0	0	1	0.005
LUZP2	1	0.01	0	0	1	0.005
LXN	1	0.01	0	0	1	0.005
LYPD8	1	0.01	0	0	1	0.005
LYZL2	1	0.01	0	0	1	0.005
MAX	1	0.01	0	0	1	0.005
MFAP4	1	0.01	0	0	1	0.005
MPIG6B	1	0.01	0	0	1	0.005
MST1	1	0.01	0	0	1	0.005
MUC2	1	0.01	0	0	1	0.005
MYOM3	1	0.01	0	0	1	0.005
NPTXR	1	0.01	0	0	1	0.005
PIBF1	1	0.01	0	0	1	0.005
PLAUR	1	0.01	0	0	1	0.005
PODXL	1	0.01	0	0	1	0.005
PRKAR1A	1	0.01	0	0	1	0.005
PTH1R	1	0.01	0	0	1	0.005
PTPRH	1	0.01	0	0	1	0.005
RAB37	1	0.01	0	0	1	0.005
REG3A	1	0.01	0	0	1	0.005
REN	1	0.01	0	0	1	0.005
RRM2	1	0.01	0	0	1	0.005
SCGB1A1	1	0.01	0	0	1	0.005
SUSD4	1	0.01	0	0	1	0.005
TCTN3	1	0.01	0	0	1	0.005
TNFRSF10A	1	0.01	0	0	1	0.005
TNFSF14	1	0.01	0	0	1	0.005
TYRO3	1	0.01	0	0	1	0.005
VAMP5	1	0.01	0	0	1	0.005
VIT	1	0.01	0	0	1	0.005
VSIG10	1	0.01	0	0	1	0.005
ZP3	1	0.01	0	0	1	0.005
MMP7	0	0	36	0.36	36	0.18
TFF3	0	0	34	0.34	34	0.17
FAM3C	0	0	33	0.33	33	0.165
PTX3	0	0	27	0.27	27	0.135
MAMDC2	0	0	24	0.24	24	0.12
IGFBP2	0	0	21	0.21	21	0.105
PDIA3	0	0	19	0.19	19	0.095
SDK2	0	0	17	0.17	17	0.085
SLITRK1	0	0	17	0.17	17	0.085
TNC	0	0	15	0.15	15	0.075
CD99L2	0	0	14	0.14	14	0.07
PTPRC	0	0	13	0.13	13	0.065
AMOT	0	0	11	0.11	11	0.055
AHSG	0	0	10	0.1	10	0.05
GLO1	0	0	10	0.1	10	0.05
CD86	0	0	9	0.09	9	0.045
HMBS	0	0	8	0.08	8	0.04
SFRP4	0	0	8	0.08	8	0.04
TFF2	0	0	7	0.07	7	0.035
GALNT3	0	0	6	0.06	6	0.03
VEGFB	0	0	6	0.06	6	0.03
C9orf40	0	0	5	0.05	5	0.025
CA3	0	0	5	0.05	5	0.025
CANT1	0	0	5	0.05	5	0.025
SPINK4	0	0	5	0.05	5	0.025
THBS4	0	0	5	0.05	5	0.025
WFDC2	0	0	5	0.05	5	0.025
AREG	0	0	4	0.04	4	0.02
BCL2	0	0	4	0.04	4	0.02
COL18A1	0	0	4	0.04	4	0.02
CRYBB2	0	0	4	0.04	4	0.02
CTSB	0	0	4	0.04	4	0.02
FAM3D	0	0	4	0.04	4	0.02
GALNT5	0	0	4	0.04	4	0.02
NPHS1	0	0	4	0.04	4	0.02
REG4	0	0	4	0.04	4	0.02
SCG2	0	0	4	0.04	4	0.02
C1QL2	0	0	3	0.03	3	0.015
CLSTN2	0	0	3	0.03	3	0.015
CSF3	0	0	3	0.03	3	0.015
DPEP1	0	0	3	0.03	3	0.015
LMOD1	0	0	3	0.03	3	0.015
ORM1	0	0	3	0.03	3	0.015
PAEP	0	0	3	0.03	3	0.015
SELENOP	0	0	3	0.03	3	0.015
SIGLEC5	0	0	3	0.03	3	0.015
B4GALT1	0	0	2	0.02	2	0.01
CD8A	0	0	2	0.02	2	0.01
CDSN	0	0	2	0.02	2	0.01
CHAD	0	0	2	0.02	2	0.01
CLEC4D	0	0	2	0.02	2	0.01
CST5	0	0	2	0.02	2	0.01
DMP1	0	0	2	0.02	2	0.01
GSTT2B	0	0	2	0.02	2	0.01
HDGF	0	0	2	0.02	2	0.01
IFNG	0	0	2	0.02	2	0.01
INSR	0	0	2	0.02	2	0.01
KIRREL2	0	0	2	0.02	2	0.01
PRR4	0	0	2	0.02	2	0.01
PRTN3	0	0	2	0.02	2	0.01
PSAPL1	0	0	2	0.02	2	0.01
REG1B	0	0	2	0.02	2	0.01
SPRR3	0	0	2	0.02	2	0.01
ACP6	0	0	1	0.01	1	0.005
AGR2	0	0	1	0.01	1	0.005
AHSP	0	0	1	0.01	1	0.005
ANKRD54	0	0	1	0.01	1	0.005
CA1	0	0	1	0.01	1	0.005
CA2	0	0	1	0.01	1	0.005
CCL20	0	0	1	0.01	1	0.005
CCL23	0	0	1	0.01	1	0.005
DDC	0	0	1	0.01	1	0.005
EDN1	0	0	1	0.01	1	0.005
FABP4	0	0	1	0.01	1	0.005
FBP1	0	0	1	0.01	1	0.005
FKBP4	0	0	1	0.01	1	0.005
GDF15	0	0	1	0.01	1	0.005
GIMAP7	0	0	1	0.01	1	0.005
GLRX	0	0	1	0.01	1	0.005
GMPR	0	0	1	0.01	1	0.005
GP5	0	0	1	0.01	1	0.005
GUCA2A	0	0	1	0.01	1	0.005
HDDC2	0	0	1	0.01	1	0.005
IL1RL1	0	0	1	0.01	1	0.005
INSL4	0	0	1	0.01	1	0.005
KEL	0	0	1	0.01	1	0.005
KLRK1	0	0	1	0.01	1	0.005
LBP	0	0	1	0.01	1	0.005
LGALS3BP	0	0	1	0.01	1	0.005
LRTM2	0	0	1	0.01	1	0.005
NCS1	0	0	1	0.01	1	0.005
PIK3IP1	0	0	1	0.01	1	0.005
PLA2G10	0	0	1	0.01	1	0.005
PRDX6	0	0	1	0.01	1	0.005
QPCT	0	0	1	0.01	1	0.005
RAB6A	0	0	1	0.01	1	0.005
RBP2	0	0	1	0.01	1	0.005
RELT	0	0	1	0.01	1	0.005
RNASET2	0	0	1	0.01	1	0.005
S100A13	0	0	1	0.01	1	0.005
SERPINA3	0	0	1	0.01	1	0.005
SKAP1	0	0	1	0.01	1	0.005
SLURP1	0	0	1	0.01	1	0.005
STC2	0	0	1	0.01	1	0.005
TMPRSS5	0	0	1	0.01	1	0.005
TNFSF8	0	0	1	0.01	1	0.005
TPMT	0	0	1	0.01	1	0.005
VEGFD	0	0	1	0.01	1	0.005
ZNRD2	0	0	1	0.01	1	0.005
* Feature stability was assessed based on selection frequency across 100 iterations of stratified resampling with an 80/20 train-test split, with clinical variables prioritized in the selection process.

## Sheet: S7
Table S7. Summary statistics of the selected prognostic proteins, including distribution characteristics and imputation percentage.
Protein	Mean	SD	Median	Min	Max	Mean_Absolute_Deviation	Missing_Imputation_Rate (%)
NTproBNP	0.028141	1.32911	-0.16135	-3.1614	5.438	1.19564	1.85387
CEND1	0.0262877	0.660099	-0.0601	-1.4181	5.594	0.358789	4.36205
CXCL17	0.117532	0.615255	0.0407	-2.1554	2.59	0.487627	0.87241
KLK4	0.197706	0.763632	0.1365	-1.5697	3.7931	0.707052	1.30862
APOD	-0.230052	0.461326	-0.25985	-1.7297	4.484	0.333214	5.34351
GZMB	0.0323276	0.638665	0.00515	-1.8449	2.9838	0.64797	1.74482
IGDCC4	-0.101537	0.284753	-0.1185	-0.9164	1.1928	0.273317	0.981461
CHGA	0.347959	1.1205	0.0989	-2.451	4.7082	0.729736	0.981461
UMOD	-0.387763	0.653088	-0.32315	-3.4937	1.3699	0.598377	0.981461
ADAM12	0.166517	0.383294	0.1381	-0.8914	3.8439	0.326469	3.92585
PTPRF	-0.0489669	0.342483	-0.0618	-1.8491	1.0421	0.335216	0.87241
CPA4	-0.10891	0.462283	-0.0878	-2.2334	1.17	0.455974	5.56161
LRRC37A2	0.0352377	0.469468	0.0107	-1.1224	1.5626	0.486589	1.74482
ART3	-0.0787629	0.436589	-0.0773	-2.0014	1.3298	0.406825	1.74482
IL7R	-0.195897	0.629355	-0.159	-2.8856	1.6448	0.610238	1.74482
EDIL3	0.0610342	0.401456	0.03245	-1.1661	2.179	0.36168	4.6892
GAST	0.741862	1.61765	0.1695	-1.7158	5.3459	1.04716	1.41767
GASK1A	0.080071	0.452416	0.0769	-1.7242	3.3139	0.429361	3.70774
ICOSLG	-0.0454932	0.211176	-0.0449	-0.7414	0.7487	0.201634	1.96292
HSD17B14	0.174393	0.723383	0.14625	-2.47705	4.27235	0.638482	1.41767
CTSC	0.211089	0.50228	0.18115	-1.0899	2.4731	0.47243	2.29008
IL15	0.0483863	0.380668	0.04835	-1.48535	2.34515	0.344853	1.74482
FCRL1	0.0872099	0.540872	0.10495	-2.6358	1.914	0.538666	1.85387
ARL2BP	0.0399977	0.416798	0	-1.4017	2.5895	0.372429	3.70774
SH3BP1	0.150926	0.528676	0.056	-0.7995	4.4296	0.356417	1.74482
SEPTIN8	0.139112	0.338917	0.11165	-1.0197	1.4864	0.328396	1.63577
CEACAM5	0.288433	0.784153	0.1677	-1.9659	4.4541	0.693115	6.87023
CLSTN1	0.0073308	0.512773	0.00085	-1.9452	3.2454	0.402304	5.12541
KITLG	-0.208104	0.499924	-0.14895	-2.0734	1.141	0.488331	1.85387
CTSF	0.0181204	0.478484	0.01015	-1.7539	2.22045	0.449969	1.30862
GP2	0.25464	1.20517	0.0525	-2.6473	5.1331	0.931666	5.45256
NOMO1	0.157905	0.302278	0.16015	-0.83135	3.43515	0.266127	1.74482
PCSK9	0.20863	0.448731	0.1873	-1.835	2.0195	0.427137	0.87241
PDGFC	0.0360016	0.318204	0.0401	-1.2685	1.338	0.305416	5.67067
STAB2	0.159203	0.298917	0.158	-0.9447	1.2501	0.27265	0.981461
CEACAM16	-0.0321518	0.874248	0.0044	-3.3272	2.2464	0.914171	1.74482
WFIKKN1	0.00158544	0.495411	-0.0066	-2.1982	2.80305	0.471726	2.29008
HAVCR1	0.745818	0.898044	0.65945	-1.90735	5.06525	0.855015	1.52672
TNFSF11	-0.219099	0.677536	-0.2412	-2.1115	2.9052	0.639742	1.74482
MMP7	0.208574	0.536147	0.220525	-1.94955	2.45205	0.485181	4.90731
TFF3	0.199227	0.466712	0.1369	-1.206	4.214	0.36976	2.94438
FAM3C	0.180678	0.358129	0.16375	-0.8657	1.7367	0.344408	1.85387
PTX3	-0.04609	0.571013	0.04125	-3.21785	1.3202	0.419057	1.74482
MAMDC2	0.0855091	0.414517	0.0465	-1.4723	2.546	0.351228	0.87241
IGFBP2	-0.53445	0.824224	-0.60155	-2.5647	2.0922	0.834	1.19956

## Sheet: S8
Table S8. Effect sizes, variance inflation factors (VIF) and backward-selection status for protein biomarkers included in the final clinical + proteomics models predicting vascular complications, with further backward-selection status for sensitivity analysis.
Model	Variable	Hazard_Ratio (1 sd)	CI_Lower	CI_Upper	P_value	VIF	Retained_in_Backward_Selection*
Macro	LRRC37A2	1.417	1.224	1.64	0	1.313	1
	NTproBNP	1.375	1.195	1.582	0	1.344	1
	CHGA	1.237	0.999	1.531	0.051	3.686	1
	KLK4	1.229	1.062	1.423	0.006	1.547	1
	CXCL17	1.216	1.031	1.434	0.02	1.891	1
	SEPTIN8	1.213	1.033	1.425	0.019	1.678	1
	EDIL3	1.204	1.041	1.391	0.012	1.543	1
	GASK1A	1.19	1.028	1.378	0.02	1.364	1
	CEND1	1.185	1.06	1.325	0.003	1.202	1
	CLSTN1	1.178	1.035	1.342	0.013	1.206	1
	ARL2BP	1.175	1.004	1.374	0.044	1.57	1
	CTSF	1.174	1.009	1.365	0.038	1.557	1
	HSD17B14	1.171	1.009	1.359	0.037	1.3	1
	ADAM12	1.15	1.012	1.307	0.032	1.543	1
	IL15	1.124	0.966	1.309	0.131	1.333	1
	PDGFC	1.118	0.96	1.303	0.15	1.438	0
	NOMO1	1.108	0.985	1.246	0.087	1.597	1
	SH3BP1	1.067	0.935	1.217	0.339	1.585	0
	PCSK9	1.062	0.91	1.24	0.442	1.398	0
	CEACAM5	1.021	0.879	1.186	0.785	1.602	0
	WFIKKN1	0.967	0.826	1.131	0.673	1.448	0
	CTSC	0.964	0.838	1.11	0.614	1.442	0
	UMOD	0.929	0.798	1.082	0.344	1.514	0
	CEACAM16	0.928	0.808	1.066	0.292	1.277	0
	KITLG	0.922	0.775	1.097	0.361	1.758	0
	GAST	0.921	0.737	1.152	0.471	3.484	0
	CPA4	0.913	0.793	1.053	0.212	1.319	1
	ICOSLG	0.912	0.779	1.067	0.25	1.405	0
	FCRL1	0.906	0.773	1.06	0.218	1.731	1
	GP2	0.889	0.767	1.03	0.116	1.233	1
	IL7R	0.889	0.77	1.027	0.109	1.397	1
	IGDCC4	0.877	0.758	1.015	0.079	1.449	1
	PTPRF	0.861	0.739	1.003	0.054	1.506	1
	ART3	0.816	0.681	0.979	0.029	2.099	1
	GZMB	0.813	0.695	0.952	0.01	1.45	1
	STAB2	0.785	0.668	0.922	0.003	1.631	1
	APOD	0.684	0.549	0.852	0.001	2.095	1
Micro	IL15	1.209	1.074	1.36	0.002	1.151	1
	FAM3C	1.205	1.035	1.402	0.016	2.107	1
	PTX3	1.153	1.008	1.318	0.038	1.158	1
	IGFBP2	1.152	0.993	1.338	0.063	1.913	1
	MMP7	1.14	0.992	1.309	0.064	1.701	1
	MAMDC2	1.136	1.008	1.281	0.037	1.283	1
	TFF3	1.121	0.98	1.282	0.095	1.892	1
	HAVCR1	1.112	0.964	1.283	0.145	1.808	1
	TNFSF11	0.843	0.744	0.955	0.007	1.187	1
*Retained_in_Backward_Selection indicates whether each protein remained in a further backward elimination based on the Akaike Information Criterion (AIC), applied as part of the sensitivity analysis.

## Sheet: S9
Table S9. Prior biomarker designations from MarkerDB(2.0) for selected prognostic proteins.
Gene name	UniProt ID	Protein name	Olink ID	Olink Explore 384 panel	Among selected predictors for complication type	Biomarker designation (MarkerDB 2.0)	ref
NTproBNP	NTproBNP	N-terminal prohormone of brain natriuretic peptide	OID20125	Cardiometabolic	Macro	Diagnostic for Congestive Heart Failure	Cleveland clinic: NT-proB-type Natriuretic Peptide (BNP)
CEND1	Q8N111	Cell cycle exit and neuronal differentiation protein 1	OID30821	Neurology_II	Macro
CXCL17	Q6UXB2	C-X-C motif chemokine 17	OID20622	Inflammation	Macro
KLK4	Q9Y5K2	Kallikrein-4	OID21391	Oncology	Macro
APOD	P05090	Apolipoprotein D	OID30746	Inflammation_II	Macro
GZMB	P10144	Granzyme B	OID20604	Inflammation	Macro
IGDCC4	Q8TDY8	Immunoglobulin superfamily DCC subclass member 4	OID30402	Cardiometabolic_II	Macro
CHGA	P10645	Chromogranin-A	OID30403	Cardiometabolic_II	Macro	Diagnostic for Bone Metastases and Enterochromaffin Like Cell Hyperplasia	Modlin, I. M., Aslanian, H., Bodei, L., Drozdov, I. & Kidd, M. A PCR blood test outperforms chromogranin A in carcinoid detection and is unaffected by proton pump inhibitors. Endocr Connect 3, 215-223 (2014).
UMOD	P07911	Uromodulin	OID20237	Cardiometabolic	Macro
ADAM12	O43184	Disintegrin and metalloproteinase domain-containing protein 12	OID30491	Inflammation_II	Macro
PTPRF	P10586	Receptor-type tyrosine-protein phosphatase F	OID20310	Cardiometabolic	Macro
CPA4	Q9UI42	Carboxypeptidase A4	OID30606	Inflammation_II	Macro
LRRC37A2	A6NM11	Leucine-rich repeat-containing protein 37A2	OID31440	Oncology_II	Macro
ART3	Q13508	Ecto-ADP-ribosyltransferase 3	OID20346	Cardiometabolic	Macro
IL7R	P16871	Interleukin-7 receptor subunit alpha	OID21136	Neurology	Macro
EDIL3	O43854	EGF-like repeat and discoidin I-like domain-containing protein 3	OID20081	Cardiometabolic	Macro
GAST	P01350	Gastrin	OID31083	Neurology_II	Macro	Diagnostic for Enterochromaffin Like Cell Hyperplasia	Nicolaou, A., Thomas, D., Alexandraki, K. I., Sougioultzis, S., Tsolakis, A. V. & Kaltsas, G. Predictive value of gastrin levels for the diagnosis of gastric enterochromaffin-like cell hyperplasia in patients with Hashimoto's thyroiditis. Neuroendocrinology 99, 118-122 (2014).
GASK1A	Q9UFP1	Golgi-associated kinase 1A	OID30109	Cardiometabolic_II	Macro
ICOSLG	O75144	ICOS ligand	OID21351	Oncology	Macro
HSD17B14	Q9BPX1	17-beta-hydroxysteroid dehydrogenase 14	OID31098	Neurology_II	Macro
CTSC	P53634	Dipeptidyl peptidase 1	OID20679	Inflammation	Macro
IL15	P40933	Interleukin-15	OID20562	Inflammation	Macro, micro
FCRL1	Q96LA6	Fc receptor-like protein 1	OID20172	Cardiometabolic	Macro
ARL2BP	Q9Y2Y0	ADP-ribosylation factor-like protein 2-binding protein	OID30121	Cardiometabolic_II	Macro
SH3BP1	Q9Y3L3	SH3 domain-binding protein 1	OID31439	Oncology_II	Macro
SEPTIN8	Q92599	Septin-8	OID31079	Neurology_II	Macro
CEACAM5	P06731	Carcinoembryonic antigen-related cell adhesion molecule 5	OID21171	Oncology	Macro
CLSTN1	O94985	Calsyntenin-1	OID20874	Neurology	Macro
KITLG	P21583	Kit ligand	OID20196	Cardiometabolic	Macro
CTSF	Q9UBX1	Cathepsin F	OID21500	Oncology	Macro
GP2	P55259	Pancreatic secretory granule membrane major glycoprotein GP2	OID20090	Cardiometabolic	Macro
NOMO1	Q15155	Nodal modulator 1	OID21106	Neurology	Macro
PCSK9	Q8NBP7	Proprotein convertase subtilisin/kexin type 9	OID20235	Cardiometabolic	Macro
PDGFC	Q9NRA1	Platelet-derived growth factor C	OID21183	Oncology	Macro
STAB2	Q8WWQ8	Stabilin-2	OID30401	Cardiometabolic_II	Macro
CEACAM16	Q2WEN9	Carcinoembryonic antigen-related cell adhesion molecule 16	OID31495	Oncology_II	Macro
WFIKKN1	Q96NZ8	WAP, Kazal, immunoglobulin, Kunitz and NTR domain-containing protein 1	OID20939	Neurology	Macro
MMP7	P09237	Matrilysin	OID20087	Cardiometabolic	Micro
HAVCR1	Q96D42	Hepatitis A virus cellular receptor 1	OID21422	Oncology	Micro	Diagnostic for Acute Kidney Injury	Vaidya, V. S., Waikar, S. S., Ferguson, M. A., Collings, F. B., Sunderland, K., Gioules, C., Bradwin, G., Matsouaka, R., Betensky, R. A., Curhan, G. C. & Bonventre, J. V. Urinary biomarkers for sensitive and specific detection of acute kidney injury in humans. Clin Transl Sci 1, 200-208 (2008).
TFF3	Q07654	Trefoil factor 3	OID20371	Cardiometabolic	Micro
FAM3C	Q92520	Protein FAM3C	OID20233	Cardiometabolic	Micro
PTX3	P26022	Pentraxin-related protein PTX3	OID20570	Inflammation	Micro
TNFSF11	O14788	Tumor necrosis factor ligand superfamily member 11	OID20592	Inflammation	Micro
MAMDC2	Q7Z304	MAM domain-containing protein 2	OID30309	Cardiometabolic_II	Micro
IGFBP2	P18065	Insulin-like growth factor-binding protein 2	OID20325	Cardiometabolic	Micro

[truncated: 2 more sheets: S10, S11]
